# Supplementary material for: Preparation and Whitening Activity of Sialoglycopeptide of Chalaza from Liquid Egg Process
Source: Molecules. 2025 Dec 23;31(1):59. doi: 10.3390/molecules31010059 (PMC12786514; doi:10.3390/molecules31010059)
Supplement: Supplementary file 1 [file molecules-31-00059-s001.zip]

Archive with 1 entries (1 files):
- molecules-4013757-supplementary.pdf
